# Supplementary material for: Adhesive Functions or Pseudogenization of Type Va Autotransporters in Brucella Species
Source: Front Cell Infect Microbiol. 2021 Apr 27;11:607610. doi: 10.3389/fcimb.2021.607610 (PMC8111173; doi:10.3389/fcimb.2021.607610)
Supplement: Supplementary file 9 [file Table_1.xlsx]

## Sheet: Sheet1
		BmaA						BmaB							BmaC
Strain	Biovar	Protein ID	SP	β-barrel	PATR	Lenght	Func	Protein ID	SP	β-barrel	PATR	Lenght	Extra domain	Func	Protein ID	SP	β-barrel	PATR	Lenght	Func
B. suis
1330	1	AAN33380.1	+	+	5	1113	√	AAN30903.1	+	+	6	1593	pertactin	√	WP_006191504.1	+	+	18	3420	√
01-5744	1	ENT26614.1	+	+	5	1113	√	WP_006190985.1	+*	+	6	1593	pertactin	√	WP_006191504.1	+	+	18	3420	√
VBI22	1	AEU07327.1	+	+	5	1113	√	AEU06990.1	+	-	6	1019		X	WP_006191504.1	+	+	18	3420	√
								N/A	-	+	1	588	pertactin
S2	1	N/A	+	+	5	1113	√	N/A	+*	-	5	1019		X	WP_006191504.1	+	+	18	3420	√
								N/A	-	+	1	588	pertactin
CNGB 786	1	ENR26677.1	+	+	5	1113	√	ENR28927.1	+*	-	5	1020		X	WP_006191504.1	+	+	18	3420	√
								ENR28928.1	-	+	1	589	pertactin
63/261	2	ENT31447.1	+	-	0	341	X	ENT33285.1	+*	+	6	1590		√	ENT32673.1	+	-	1	278	X
		ENT31447.1	-	-	2	211									ENT32674.1	-	-	7	1084
		ENT31448.1	-	+	3	667									ENT32675.1	-	+	9	1980
63/252	4	ENR15340	+	-	5	990	X	ENT33285.1	+*	+	6	1590	pertactin	√	WP_006277830.1	+	+	18	3420	√
		ENR15341	-	-	0	77
40	4	EEW90245.1	+	-	5	990	X	EEW92110.1	+	-	5	1020		X	WP_025198987.1	+	+	18	3420	√
								N/A	-	+	0	487	pertactin
94/11	2	ENR25576.1	+	-	0	341	X	ENR26061.1	+*	-	5	1018		X	ENR24509.1	+	-	1	278	X
		ENR25577.1	-	-	2	211		ENR26062.1	-	+	1	585			ENR24510.1	-	-	7	1084
		ENR25578.1	-	+	3	667									ENR24511.1	-	+	9	1980
F7/06-5	1	ENT54675.1	+	-	0	341	X	ENT58851.1	+*	-	5	1018		X	ENT55026.1	+	-	1	278	X
		ENT54676.1	-	-	2	211		ENT58852.1	-	+	1	585			ENT55027.1	-	-	7	1084
		ENT54677.1	-	+	3	667									ENT55028.1	-	+	9	1980
B. abortus
63/294	7	ENR65277.1	+*	+	5	1085	√	N/A	+	-	0	135		X	ENR66210.1	+	-	7	1305	X
								ENR66585.1	-	-	3	743			ENR66211.1	-	-	2	140
								ENR66586.1	-	+	2	671	pertactin		ENR66212.1	-	+	9	1982
64/122	9	ENP31067.1	+*	+	13	1985	√	N/A	+	-	0	135		X	WP_002969024.1	+	+	18	3422	√
								ENP32249.1	-	-	3	743
								ENP32250.1	-	+	2	671	pertactin
F6/05-3	6	ENS24812.1	+*	-	13	2073	√	N/A	+	-	0	135		X	ENS24599.1	+	-	4	901	X
								ENS26361.1	-	-	3	743			ENS24600.1	-	+	14	2494
								ENS26362.1	-	+	2	671	pertactin
F6/05-9	6	ENS31758.1	+*	+	14	2167	√	N/A	+	-	0	135		X	ENS31544.1	+	-	4	901	X
								ENS31903.1	-	-	3	743			ENS31545.1	-	+	14	2494
								ENS31904.1	-	+	2	671	pertactin
2308 A	1	EEP61711.1	+*	-	15	1978	X	N/A	+	-	0	135		X	WP_002967134.1	+	+	18	3422	√
		EEP61712.1	-	+	0	180		KFJ51429.1	-	-	3	743
								KFJ51425.1	-	+	2	671	pertactin
bv.9 str. C68	9	AIJ62918.1	+*	-	0	311	X	N/A	+	-	0	135		X	WP_002969024.1	+	+	18	3422	√
		AIJ62407.1	-	+	11	1595		AIJ61698.1	-	-	3	743
								AIJ60468.1	-	+	2	671	pertactin
63/59	1	ENP27950.1	+*	-	5	892	X	N/A	+	-	0	135		X	WP_006210366.1	+	+	18	3400	√
		ENP27951.1	-	-	11	890		ENP29792.1	-	-	3	743
		ENP27953.1	-	+*	0	215		ENP29793.1	-	+	2	671	pertactin
F3/07-1	1	ENP99382.1	+*	-	15	1804	X	N/A	+	-	0	135		X	WP_006236453.1	+	+	18	3422	√
		ENP99384.1	-	+*	0	215		ENQ01279.1	-	-	3	743
								ENQ01280.1	-	+	2	671	pertactin
544	1	ENR46757.1	+*	-	13	1063	X	N/A	-	-	0	135		X	WP_002967134.1	+	+	18	3422	√
		ENR46758.1	-	+*	9	957		ENR50736.1	-	-	3	743
		ENR46759.1	-	+*	0	180		ENR50737.1	-	+	2	671	pertactin
292	4	KFJ66087.1	-	-	2	433	X	N/A	+	-	0	135		X	WP_002967134.1	+	+	18	3422	√
		KFJ66191.1	-	-	0	180		KFJ61506.1	-	-	3	743
								KFJ61586.1	-*	+	2	671	pertactin
B. melitensis
F5/07-239A	3	N/A	+*	-	0	259	X	ENQ92008.1	+	+	6	1551	pertactin	√	ENQ88061.1	+	-	3	656	X
		ENQ87846.1	-	-	5	354									ENQ88060	-	+	15	2758
		ENQ87845.1	-	-	2	107
		ENQ87844.1	-	+	0	523
UK31/99	1	N/A	+*	-	0	259	X	ENS88185.1	+	+	6	1551	pertactin	√	ENS85729.1	+	-	3	656	X
		ENS85513.1	-	-	5	360									ENS85728.1	-	+	15	2758
		ENS85512.1	-	-	2	107
		ENS85511.1	-	+	0	523
R3/07-2	3	N/A	+*	-	0	259	X	ENQ98518.1	+	+	6	1551	pertactin	√	ENQ93932.1	+	-	3	656	X
		ENQ93716.1	-	-	5	360									ENQ93931.1	-	+	15	2758
		ENQ93715.1	-	-	2	107
		ENQ93714.1	-	+	0	523
F15/06-7	3 ?	N/A	+*	-	0	259	X	ENT71609.1	+	+	6	1551	pertactin	√	ENT69935.1	+	-	3	656	X
		ENT69720.1	-	-	5	360									ENT69934.1	-	+	15	2758
		ENT69719.1	-	-	2	107
		ENT69718.1	-	+	0	523
16M	1	N/A	-	-	0	233	X	N/A	+	-	0	135		X	AIJ88420.1	+	-	3	656	X
		AIJ88054.1	-*	-	2	163		WP_004684499.1	-	+	6	1440	pertactin		AIJ87718.1	-	+	15	2758
		AIJ88221.1	-	+	0	523
M28	1	N/A	+*	-	0	259	X	N/A	+	-	0	135		X	ADZ68379.1	+	-	3	653	X
		ADZ67415.1	-	-	2	168		ADZ67074.1	-	-	5	845			ADZ68380.1	-	+	15	2758
		ADZ67416.1	-	-	2	107		ADZ67075.1	-	+	1	565	pertactin
		ADZ67417.1	-	+	0	523
63/9	2	N/A	+*	-	0	259	X	N/A	+	-	0	135		X	AIJ94031.1	+	-	3	656	X
		N/A	-	-	2	168		AIJ95210.1	-	-	5	845			AIJ93829.1	-	+	15	2758
		N/A	-	-	2	107		AIJ95380.1	-	+	1	565	pertactin
		EEZ16891.1	-	+	0	523
F8/01-155	3	N/A	+*	-	0	259	X	N/A	+	-	0	135		X	ENS62842.1	+	-	3	656	X
		ENS62627.1	-	-	6	405		ENS66702.1	-	-	5	845			ENS62841.1	-	+	15	2758
		ENS62626.1	-	-	2	107		ENS66701.1	-	+	1	565	pertactin
		ENS62625.1	-	+	0	523
UK22/06	1	N/A	+*	-	0	259	X	N/A	+	-	0	135		X	ENR00774.1	+	-	1	268	X
		ENR00315.1	-	-	6	405		ENR04214.1	-	-	5	845			ENR00773.1	-	-	0	343
		ENR00314.1	-	-	2	107		ENR04213.1	-	+	1	565	pertactin		ENR00772.1	-		14	2729
		ENR00313.1	-	+	0	523
NI	3	AEQ09874.1	-*	-	0	233	X	N/A	+	-	0	135		X	AEQ10801.1	+	-	3	653	X
		AEQ09875.1	-	-	2	163		AEQ09532.1	-	-	3	633			AEQ10802.1	-	+	15	2758
		AEQ09876.1	-	+	0	523		AEQ09533.1	-	-	2	233
								AEQ09534.1	-	+	1	565	pertactin
Supplementary Table 1:
BmaA, BmaB and BmaC orthologues´ sequence analysis in B. suis, B. abortus and B. melitensis strains.
*TTG and GTG codons were searched 300bp upstream of the proposed start of translation and the presence of signal peptide was predicted
SP: signal peptide predicted by SignalP v.5.0
PATR: autotransporter associated repeats
Length: length of the aminoacidic sequence. In the cases that were necessary, the length was corrected according to the prediction of the signal peptide.
Func: prediction of the functionality according to the presence or absence of the aforementioned domains. X: pseudogene, √: presents all functional domains.
N/A: not anottated
