# Supplementary material for: Adhesive Functions or Pseudogenization of Type Va Autotransporters in Brucella Species
Source: Front Cell Infect Microbiol. 2021 Apr 27;11:607610. doi: 10.3389/fcimb.2021.607610 (PMC8111173; doi:10.3389/fcimb.2021.607610)
Supplement: Supplementary file 10 [file Table_2.xlsx]

## Sheet: Sheet1
Primer	Sequence (5´-3´)
BRA0173F	AATTGATGGAGGGCAGTCTGA
BRA0173R	TGCCGCCGCCGGTATTGTCA
BR2013F	CACGAGCACCTGGAGTG
BR2013R	GCCAGGAATGCTTCCTGT
Omega_stops R	CCGGTGATTGATTGAGCAAGCT
NptII R	CGGACTGGCTTTCTACGTGT
BR0173_Fw_Prom_XhoI	AGCTCGAGGTTCGCGAGCTGCGGCGTCTGGTT
BRA0173_Bam_Rev	CTGGATCCTTCTATCAGCTGATTAGCAGTAAGG
BR2013_Fw_Prom_Fwd	CTATCGATAATAGAATACGTATTGATAGTAATT
BR2013_Sac_rev	CTGAGCTCTCTTGAAGCAAGTGCAGTCCGGTTA
RT bmaA F	TGACGGTACCATCGTCTTCA
RT bmaA R	GATTCACCACCTGCACATTG
RT bmaB F	AGTCGATTTCGGTACGTTGG
RT bmaB R	GGTACCGTTACCAAGCTGGA
RT bmaC F	AACTTGGCGCACAACTAACC
RT bmaC R	ATAGGTGCTGTCGGAATTGG
*Underlined regions correspond to restriction enzymes cleavage sites
